# Supplementary material for: Malaria community case management usage and quality of malaria care in a moderate Plasmodium falciparum burden region of Chadiza District, Zambia
Source: Malar J. 2024 Aug 1;23:226. doi: 10.1186/s12936-024-05047-1 (PMC11292954; doi:10.1186/s12936-024-05047-1)
Supplement: Supplementary file 2 — Additional file 2. [file 12936_2024_5047_MOESM2_ESM.xlsx]

## Sheet: Household
Question	Values	Option Text	Comment
	UUID
	Name of the household questionnaire		metadata
	Household number taken from census database
Team
Cluster
Please record the GPS location.
Read informed consent for household questionnaire	1	Respondent agrees to be interviewed
	2	Respondent does not agree to be interviewed
	✔		Contains a tick mark to show data collecters that they completed the identification section
	NA
1) How many people usually live in your household?
2) How many children under 5 slept in your household last night?
3) How many of those children slept under a net last night?
27) Are there any other persons such as small children or infants that we have not listed?	1	Yes
	2	No
28) In addition, are there any other people who may not be members of your family, such as domestic servants, lodgers or friends who usually live here?	1	Yes
	2	No
29) Are there any guests or temporary visitors staying here, or anyone else who stayed here last night, who have not been listed?	1	Yes
	2	No
	✔		Contains a tick mark to show data collecters that they completed the household members listing section
	NA
30) For the head of household, did he/she ever <strong>attend</strong> school?	1	Yes
	2	No
31) For the head of household, what is the highest level of school <strong>attend</strong>: primary, secondary, or higher?	1	Primary
	2	Secondary
	3	Higher
32) What is your religion?	1	CATHOLIC
	2	PROTESTANT
	3	MUSLIM
	4	TRADITIONAL
	9	OTHER (specify)
Specify
33) What tribe do you belong to?	1	CHEWA
	2	NGONI
	9	OTHER (specify)
Specify
34) What is the main source of drinking water for members of your household?	11	Piped into Dwelling
	12	Piped into Yard/Plot
	13	Public Tap/Standpipe
	21	Tube Well or Borehole
	31	Protected Well
	32	Unprotected Well
	41	Protected Spring
	42	Unprotected Spring
	51	Rainwater
	61	Tanker Truck
	71	Cart With Small Tank
	81	Surface Water (River / Dam / Lake / Pond / Stream / Canal / Irrigation Channel)
	91	Bottled Water
	96	Other (Specify)
Specify
35) What kind of toilet facility does your household use?	11	Flush to piped sewer system
	12	Flush to septic tank
	13	Flush to pit latrine
	14	Flush to somewhere else
	15	Flush, don’t know where
	21	Ventilated improved pit latrine (VIP)
	22	Pit latrine with slab
	23	Pit latrine without slab/ open pit
	31	Composting toilet
	41	Bucket toilet
	51	Hanging toilet/hanging latrine
	61	No facility/bush/field
	96	Other (specify)
Specify
36) Does your household have:
Electricity?	1	Yes
	2	No
A radio?	1	Yes
	2	No
A television?	1	Yes
	2	No
A mobile telephone?	1	Yes
	2	No
A non-mobile telephone?	1	Yes
	2	No
A refrigerator?	1	Yes
	2	No
A bed?	1	Yes
	2	No
A chair?	1	Yes
	2	No
A table?	1	Yes
	2	No
A cupboard?	1	Yes
	2	No
A sofa?	1	Yes
	2	No
A clock?	1	Yes
	2	No
A fan?	1	Yes
	2	No
A sewing machine?	1	Yes
	2	No
A cassette player?	1	Yes
	2	No
A plough?	1	Yes
	2	No
A grain grinder?	1	Yes
	2	No
A VCR/DVD?	1	Yes
	2	No
A tractor?	1	Yes
	2	No
A vehicle?	1	Yes
	2	No
A hammer mill?	1	Yes
	2	No
37) What type of fuel does your household mainly use for cooking?	1	Electricity
	2	LPG/Natural Gas
	3	Biogas
	4	Kerosene
	5	Coal/ Lignite
	6	Charcoal
	7	Firewood/Straw
	8	Dung
	96	Other (Specify)
Specify
38) Main material of the floor:	11	Earth/Sand
	12	Dung
	21	Wood Planks
	22	Palm/Bamboo
	31	Parquet or Polished Wood
	32	Vinyl or Asphalt strips
	33	Ceramic Tiles
	34	Cement
	35	Carpet
	96	Other (Specify)
Specify
39) Main material of the wall:	11	No Walls
	12	Cane/Trucks/Bamboo/Reed
	21	Bamboo/Wood With Mud
	22	Stone With Mud
	23	Uncovered Adode
	24	Plywood
	25	Carton
	31	Cement
	32	Stone With Lime/Cement
	33	Bricks
	34	Cement Blocks
	35	Covered Adobe
	36	Wood Planks/Shingles
	96	Other (Specify)
Specify
40) Main material of the roof:	11	Thatch/Leaf
	12	Sticks and Mud
	21	Rustic Mat/Plastic Sheet
	22	Reed/Bamboo
	23	Wood Planks
	31	Corrugated Iron
	32	Wood
	33	Calamine/Cement Fiber
	34	Cement/Concrete
	35	Roofing Shingles
	96	Other (Specify)
Specify
41) Are the eaves of the house or building occupied by this household open or closed?	1	Open
	2	Closed
	3	Partially open
42) Does the part of the house or building occupied by the household have a ceiling?	1	None
	2	Partial/ Poorly sealed/worn out
	3	Complete and sealed
43) What type of material is the ceiling primarily constructed of?	1	Wood/ Plywood boards
	2	Gypsum/ Plastercaste
	3	Mud and waddle
	4	Woven palm thatch
	5	Other
Specify
44) Type of windows:
Any window?	1	Yes
	2	No
Windows with glass?	1	Yes
	2	No
Windows with screens?	1	Yes
	2	No
Windows with curtains or shutters?	1	Yes
	2	No
45) Are the windows and any air brick gaps in the house or building boarded up, glazed or screened against mosquito entry with netting?	1	Complete
	2	Complete with holes
	3	Incomplete or badly damaged
	4	Absent
46) If windows are boarded up, glazed or screened, what primary material is used to do so?	1	Wood boards
	2	Glass
	3	Metal netting
	4	Fabric netting
	5	Plastic netting
	6	Other (specify)
Specify
47) How many separate rooms are in this household?
48) How many rooms in this household are used for sleeping?
49) How many separate sleeping spaces are there in your household?
50) Does any member of this household own any agricultural land?	1	Yes
	2	No
51) How much agricultural land do members of this household own?
52) Does this household own any livestock, herds, other farm animals, or poultry?	1	Yes
	2	No
53) How many of the following animals does your household own?
Traditional cattle?
Dairy cattle?
Beef cattle?
Horses, donkeys, mules?
Goats?
Sheeps?
Pigs?
Chickens?
Other poultry?
Other livestock?
54) Does any member of your household own:
A watch?	1	Yes
	2	No
A bicycle?	1	Yes
	2	No
A motorcycle or motor scooter?	1	Yes
	2	No
An animal drawn cart?	1	Yes
	2	No
A car or truck?	1	Yes
	2	No
A boat with a motor?	1	Yes
	2	No
A banana boat?	1	Yes
	2	No
55) At any time in the past 12 months, has anyone sprayed the interior walls of your dwelling against mosquitoes?	1	Yes
	2	No
	3	Don't know
56) How many months ago was the house sprayed?
	✔		Contains a tick mark to show data collecters that they completed the socio-economic section
	NA
57) Does your household have any mosquito nets that can be used while sleeping?	1	Yes
	2	No
58) How many mosquito nets does your household have?
	✔		Contains a tick mark to show data collecters that they completed the net section
	NA
66) What are the signs of illness that would indicate to you that your child needs to be taken somewhere for treatment?	_1	Looks unwell	Multiple choice
	_2	Not playing normally
	_3	Not eating/drinking
	_4	Not breastfeeding
	_5	Lethargic
	_6	High fever
	_7	Fast or difficult breathing
	_8	Vomiting
	_9	Blood in stool
	_10	Convulsions
	_13	Other (Specify)
	_14	Don’t know
Specify
67) Do you know where the community health worker is located in your community?	1	Yes
	2	No
	3	Don't know
68) Does your community health worker provide any of the following services?
Malaria testing:	1	Yes
	2	No
	3	Don't know
Malaria treatment:	1	Yes
	2	No
	3	Don't know
Antibiotic treatments:	1	Yes
	2	No
	3	Don't know
Other treatments:	1	Yes
	2	No
	3	Don't know
Health education:	1	Yes
	2	No
	3	Don't know
Other (Specify):	1	Yes
	2	No
	3	Don't know
Specify
69) How often does the community health worker visit your home?	1	Once weekly
	2	Every 2 weeks
	3	Monthly
	4	Every 2-6 months
	5	Every 6-12 months
	6	Has not visited
	7	Other
	8	Don’t know
70) When the community health worker visits your home, which services does he/she provide?
Malaria testing:	1	Yes
	2	No
	3	Don't know
Malaria treatment:	1	Yes
	2	No
	3	Don't know
Antibiotic treatments:	1	Yes
	2	No
	3	Don't know
Other treatments:	1	Yes
	2	No
	3	Don't know
Health education:	1	Yes
	2	No
	3	Don't know
Other (Specify):	1	Yes
	2	No
	3	Don't know
Specify
71) When i am sick, i go to:
a) Public sector	A	Govt. Hospital	Multiple choice
	B	Govt. Health center
	C	Govt. Health post
	D	Mobile clinic
	E	Field worker
	F	Other public sector
Specify
b) Private medical sector	G	Private Hospital/clinic	Multiple choice
	H	Pharmacy
	I	Private doctor
	J	Mobile clinic
	K	Field worker
	L	Other private medical sector
Specify
C) Other source	M	Shop	Multiple choice
	N	Trad. Practitioner
	O	Other (Specify)
Specify
	✔		Contains a tick mark to show data collecters that they completed general malaria knowledge section
	NA
	✔		Contains a tick mark to show data collecters that they completed diarrhea and pneumonia in children section
	NA
	✔		Contains a tick mark to show data collecters that they completed parasite measurement section
	NA
	✔		Contains a tick mark to show data collecters that they completed visit section
	NA

## Sheet: Household Member
Question	Values	Option Text	Comment
	UUID		Household member ID
	UUID		Household ID in which this household member belongs to
4) Barcode from consent form:
			Identify the iteration index of the household member
5) What is the relationship of {{data.name}} to the head of the household?	1	Head
	2	Wife/Husband
	3	Son or Daughter
	4	Son-In-Law or Daughter-In-Law
	5	Grandchild
	6	Parent
	7	Parent-In-Law
	8	Brother or Sister
	9	Other Relative
	10	Adopted/Foster/Stepchild
	11	Not Related
	98	Don’t Know
6) Is {{data.name}} male or female?	1	Male
	2	Female
7) Does {{data.name}} usually live here?	1	Yes
	2	No
8) Did {{data.name}} stay here last night?	1	Yes
	2	No
9) What is {{data.name}}'s birthdate?
			Age calculated in days. The calculation depends on the date and time setting of the tablet.
			Age calculated in months. The calculation depends on the date and time setting of the tablet.
			Age calculated in years. The calculation depends on the date and time setting of the tablet.
			Metadata
10) The age of {{data.name}} is {{data.age_in_years}} years ({{data.age_in_months}} months). Is this correct?	1	Yes
	2	No
11) Has {{data.name}} been ill with a fever at any time in the last 2 weeks?	1	Yes
	2	No
	3	Don't know
12) Is {{data.name}} or their care giver here to answer questions about that illness?	1	Yes
	2	No
	3	Don't know
13) How many days ago did the fever start?
14) Did a community health worker come to the house and find {{data.name}} ill and offer testing?	1	Yes
	2	No
	3	Don't know
15) Did you seek advice or treatment for the fever from any source?	1	Yes
	2	No
16) Where did you seek advice or treatment?
a) Public sector	A	Govt. Hospital
	B	Govt. Health center
	C	Govt. Health post
	D	Mobile clinic
	E	Field worker
	F	Other public sector
Specify
b) Private medical sector	G	Private Hospital/clinic
	H	Pharmacy
	I	Private doctor
	J	Mobile clinic
	K	Field worker
	L	Other private medical sector
Specify
C) Other source	M	Shop
	N	Trad. Practitioner
	O	Other (Specify)
Specify
17) How many days after the fever began did {{data.name}} first seek/receive advice or treatment?
18) Did {{data.name}} receive a finger stick or heal stick to test the fever/illness?	1	Yes
	2	No
	3	Don't know
19) Was a diagnostic blood test for malaria performed?	1	Yes
	2	No
	3	Don't know
20) Was the result of the diagnostic blood test for malaria shared with you?	1	Yes
	2	No
	3	Don't know
21) What was the result of the diagnostic blood test for malaria?	1	Positive for malaria
	2	Negative for malaria
	3	Don’t know
22) At any time during the illness, did {{data.name}} take any drugs for the fever?	1	Yes
	2	No
	3	Don't know
23) What drugs did {{data.name}} take?	A	SP/FANSIDAR
	B	QUININE
	C	COARTEM
	D	DHAP
	E	ASPIRIN
	F	PARACETAMOL
	G	IBUPROFEN
	X	OTHER
	Z	DON’T KNOW
Specify
24) How long after the fever started did {{data.name}} first take the drug(s)?	0	Same day
	1	Next day
	2	Two days after the fever
	3	Three days after the fever
	4	Four or more days after the fever
	8	Don’t know
25) For how many days did {{data.name}} take the drug(s)?
26) Is {{data.name}} still sick with a fever?	1	Yes
	2	No
	3	Don't know
	1		Metadata used to mark the data collector answered all the household member questions
	NA
64) Did {{data.name}} sleep under a net last night?	1	Yes
	2	No
65) Which net did {{data.name}} sleep under last night?	UUID of the selected net
	1		Metadata used to mark the data collector answered all net utilization questions
	NA
72) Has {{data.name}} had diarrhea at any time in the last 2 weeks?	1	Yes
	2	No
	3	Don't know
73) Did a community health worker come to the house and find {{data.name}} ill and offer treatment?	1	Yes
	2	No
	3	Don't know
74) Did you seek advice or treatment for the diarrhea from any other source?	1	Yes
	2	No
75) Can you determine the health facility as public or private sector?	1	Yes
	2	No
76) Where did you seek advice or treatment?
a) Public sector	A	Govt. Hospital	Multiple Choice
	B	Govt. Health center
	C	Govt. Health post
	D	Mobile clinic
	E	Field worker
	F	Other public sector
Specify
b) Private medical sector	G	Private Hospital/clinic	Multiple Choice
	H	Pharmacy
	I	Private doctor
	J	Mobile clinic
	K	Field worker
	L	Other private medical sector
Specify
C) Other source	M	Shop
	N	Trad. Practitioner
	O	Other (Specify)
Specify
77) Where did you first seek advice or treatment	A	Govt. Hospital
	B	Govt. Health center
	C	Govt. Health post
	D	Mobile clinic
	E	Field worker
	F	Other public sector
	G	Private Hospital/clinic
	H	Pharmacy
	I	Private doctor
	J	Mobile clinic
	K	Field worker
	L	Other private medical sector
	M	Shop
	N	Trad. Practitioner
	O	Other
78) Write the name of the place:
79) How many days after the diarrhea began did {{data.name}} first seek/receive advice or treatment?
80) Was he/she given any of the following to drink at any time since he/she started having diarrhea:
a) Fluid made from a special packet called [ORS]?	1	Yes
	2	No
	3	Don't know
b) A pre-packaged ORS liquid?	1	Yes
	2	No
	3	Don't know
c) A government-recommended home-made fluid for diarrhea?	1	Yes
	2	No
	3	Don't know
81) What (else) was given to treat the diarrhea?	A	ANTIBIOTIC
	B	ANTIMOTILITY
	C	ZINC
	D	OTHER PILL OR SYRUP
	E	UNKNOWN PILL OR SYRUP
	F	ANTIBIOTIC
	G	NON_ANTIBIOTIC
	H	UNKNOWN PILL OR SYRUP
	I	INTRAVENOUS
	J	HOME REMEDIES/HERBAL MEDICINES
	K	OTHER (Specify)
Specify
82) Has {{data.name}} had an illness with cough at any time in the last 2 weeks?	1	Yes
	2	No
83) Has {{data.name}} had fast, short, rapid breaths or difficulty breathing at any time in the last two weeks?	1	Yes
	2	No
	3	Don't know
84) Was the fast or difficult breathing due to a problem in the chest or to a blocked or runny nose?	1	Chest only
	2	Nose only
	3	Both
	4	Other
	5	Don’t know
Specify
85) Did a community health worker come to the house and find {{data.name}} ill and offer treatment?	1	Yes
	2	No
	3	Don't know
86) Did you seek advice or treatment for the cough from any other source?	1	Yes
	2	No
87) Can you determine the health facility as public or private sector?	1	Yes
	2	No
88) Where did you seek advice or treatment?
a) Public sector	A	Govt. Hospital
	B	Govt. Health center	Multiple Choice
	C	Govt. Health post
	D	Mobile clinic
	E	Field worker
	F	Other public sector
Specify
b) Private medical sector	G	Private Hospital/clinic	Multiple Choice
	H	Pharmacy
	I	Private doctor
	J	Mobile clinic
	K	Field worker
	L	Other private medical sector
Specify
C) Other source	M	Shop	Multiple Choice
	N	Trad. Practitioner
	O	Other (Specify)
89) Where did you first seek advice or treatment	A	Govt. Hospital
	B	Govt. Health center
	C	Govt. Health post
	D	Mobile clinic
	E	Field worker
	F	Other public sector
	G	Private Hospital/clinic
	H	Pharmacy
	I	Private doctor
	J	Mobile clinic
	K	Field worker
	L	Other private medical sector
	M	Shop
	N	Trad. Practitioner
	O	Other
90) Write the name of the place:
91) How many days after the diarrhea began did {{data.name}} first seek/receive advice or treatment?
92) What medicines did {{data.name}} receive for the cough? Record all medicines.
	1		Metadata used to mark the data collector answered all diarrhea and pneumonia questions
	NA
93) Is {{data.name}} present for a malaria?	1	Yes
	2	No
94) Consent/assent for RDT	1	Yes
	2	No
95) Consent/assent for DBS/blood storage and testing	1	Yes
	2	No
96) RDT performed	1	Yes
	2	No
RDT Barcode:
97) DBS collected	1	Yes
	2	No
DBS Barcode:
98) RDT result	1	Pf positive
	2	Negative
	3	Not valid
	4	Not done
99) Treatment	1	CoArtem
	2	Referral
	1		Metadata used to mark the data collector answered all parasite measurement questions
	NA
